# Supplementary material for: Differential miRNA Expression in Cells and Matrix Vesicles in Vascular Smooth Muscle Cells from Rats with Kidney Disease
Source: PLoS One. 2015 Jun 26;10(6):e0131589. doi: 10.1371/journal.pone.0131589 (PMC4482652; doi:10.1371/journal.pone.0131589)
Supplement: S1 Table — Miranda and Target scan were used to predict targets for miRs and then high confidence table was designed keeping targets for miRs when predicted by both the methods. Red color represents up-regulated miRs and blue color represents down-regulated miRs. (XLSX) [file pone.0131589.s002.xlsx]

## Sheet: High_confidence_network
miRs	Degree	Genes Controlled
rno-miR-299_st	40	|SNAP29|ATP2C1|MTL5|VANGL1|TBL1XR1|FSHB|TSTD2|CLDN12|MAP3K8|GEN1|RAB30|DLX1|ERLIN1|ITIH3|MYCBP2|USP4|PTPRZ1|NFKB1|ABCD3|DGKB|PPP2R5A|ERP44|CNTN3|DDX46|TNPO1|CD97|RNF185|DSC2|TLL1|GOLGA1|ANKRD44|STK17B|AKAP8|ELN|TUBG1|HSD17B7|GCLC|POLE2|MATR3|PLEKHM1
rno-miR-30e_st	109	|CHKA|RUNDC3B|MITD1|B4GALT6|TLR4|PTPN21|EDNRB|RHEBL1|RAB38|USP44|RBM7|SCN3A|DDAH1|ITFG1|RAB4B|PTPN13|UBN2|CDC37L1|SLC35C1|GLDC|CPSF6|MBOAT1|SMC5|SNAI1|NAGPA|CYP24A1|TMEFF1|NFATC3|PANK3|KLHL20|RAB15|RASD1|SCN8A|EED|R3HDM1|PAPD4|SNRNP27|MYH11|SLC41A2|RAB32|SYNGR3|IDH1|COL13A1|LIN7C|GABRB1|ARID1A|ADAM19|INSIG2|FAM49A|ATG12|MTTP|LGI1|CELF1|NEFL|TBC1D10B|ASAH1|AKTIP|REV1|MICAL1|ERLIN1|FBXO42|GRPEL2|ST…
rno-let-7b_st	163	|ESPL1|GPAA1|ARHGEF15|GIPC1|CLDN12|CDK4|KCTD17|PRSS16|XKR8|B3GNT7|CARHSP1|STX3|TXN2|DDX19A|IRS2|IFT57|TMEM2|OBSCN|CPA4|FASLG|PPT2|DNASE1L2|PRTG|QARS|FUK|CRTAM|ADARB1|RBL2|KLHL6|SLC25A18|HSD17B2|PFDN1|LDB3|NME6|GNG5|PKLR|SLC35D2|FBXL12|PTAFR|SLC25A27|LSM11|RGR|LRIG3|UHRF2|RDX|FAM118A|RABL3|AVEN|GALE|SUB1|DFFA|RIOK3|RDH13|ADCK1|TRABD|SLC20A1|GAS7|IL1A|IGF2BP2|ATP6V0A1|DPP3|DAGLA|PRPF38B|RANBP2|OGFO…
rno-miR-24_st	262	|BHLHE22|CDC16|B3GNT5|CYP26B1|DBNL|ABCA3|GABBR1|DNASE1|LAMB3|INO80E|LRRC41|RANBP10|WWC2|ACVR1B|MAPK14|GJA4|MPZL2|TSTA3|OGT|C1S|GAL3ST3|MNT|SYNDIG1|RAP1A|GRWD1|TMEM115|MATR3|SIAH2|PRKRIR|MEN1|TMEM9|DLST|APOA5|EHD1|SEMA4D|NDST1|MRAS|MARCKSL1|MTNR1B|DAGLA|COL11A2|FN3KRP|PHF20L1|LPL|FAM19A5|DNAJB12|PM20D1|DBT|FBXL15|ERP29|FIBCD1|TGM4|SPSB1|PAK4|RGL3|STRADB|TRAPPC4|ENTPD6|CLEC5A|SLC31A1|ACSL6|FLOT1|SY…
rno-miR-99b_st	29	|MAN1B1|SLC4A1|SLC39A4|TNF|TMED3|SMARCA5|VPS37C|HS3ST2|IMPDH1|NSL1|EFHD2|PPP1R3D|ORC4|OVOL2|UBAP2|PPP1R8|INADL|FAM89A|SCN1B|SLC14A1|ICAM1|NPAT|FAM81A|MTMR3|TRAPPC10|SMU1|SCML4|DSC2|SCN11A
rno-miR-362_st	63	|PARG|DUSP12|VPS54|PLA2G3|QPCTL|SMC2|B3GALT4|TMEM68|F2RL2|PNPLA3|LSM6|LCP1|CYB561D1|MAPK6|RHPN2|TSKU|RAB33B|RAPGEF6|SNX18|EIF3A|GPRC5A|DGKB|GOLGA3|NQO1|ZMAT4|NHLH1|UPF3B|GALK2|PLEKHB1|BRI3|RNF4|TLE4|RIN2|HTR2A|ARL13B|TTPA|GAPDH|KAT5|WSB1|NPM1|SLC17A7|CHIC2|PLAGL2|MTUS1|PLAA|TM6SF1|SLC17A8|CORO2B|CTCF|CD247|PRKCA|DLL1|CDC7|HABP2|BTAF1|OSGEP|FAM163B|AP1AR|GANC|SLC22A5|NR3C1|MRS2|MAT1A
rno-miR-125b-3p_st	30	|SLC35A4|RAB23|DERA|GATA2|PKD2|ATN1|EGLN3|STX7|EMP2|TMEM2|TSHZ3|KCNJ10|FCHSD2|PHF2|TNFAIP8L2|CARTPT|GDPD1|PRDM4|RNASE11|RNF111|GABPA|CORO6|TMEM206|ELK4|PTGFR|SBK1|CDK2|USP9X|WDR47|ARHGDIB
rno-miR-345-3p_st	112	|YIPF6|SOX7|CCNO|PDCD6|STAC2|LUM|AKIRIN1|RASSF3|PACSIN2|LOXL4|RECQL|LRRC2|WWC1|JPH2|ANKRD46|KCNK6|GMIP|TMEM79|DSTYK|HBS1L|DUSP3|ERMN|SH3BP5L|SMPD4|SLC35E3|RAD52|IRAK2|PHF19|ENTHD1|TMPRSS13|CYP2S1|NDUFA12|HOXA2|DLC1|LYPLA1|IL13RA1|MANEA|CDCP1|BOC|TMCO3|SUMF1|UNC119|GFM1|AK4|CPM|NEFL|GHR|NDUFB5|MIS18A|ZC3H8|SYVN1|LPGAT1|UBE2V1|ACSBG1|TRAPPC8|SLC25A32|JTB|PIM3|CCDC82|MRPL47|SRGN|SNX19|CCDC92|SNRNP27…
rno-miR-324-3p_st	215	|TMUB1|PARG|OLFML2A|OSBPL11|UBL4A|DCX|PANX1|CDC27|BRMS1L|PANK2|ADARB1|ACVR1B|MAPK14|MPPED2|PAM|SORCS1|MED20|OGT|FTH1|PTAFR|VAPB|MARCH2|CPXM2|TMEM115|MRRF|TMEM45B|MRTO4|PACSIN2|DDX5|TMED3|RGN|GANAB|SGSM1|RDH13|TCF21|MKNK2|JPH2|KCNV1|CBFB|CD2BP2|ANKRD46|SLC45A3|LRRN1|PLCD3|GIMAP8|HIGD1A|HEY2|ETV5|VSX2|GTF2H1|SMURF1|MAPKAPK2|CYB561|LHFPL2|NCS1|ATP5L|TRPM8|GPR153|AK5|THY1|SLC39A14|ADAMTS4|LUZP1|NTRK2…
rno-miR-19b_st	167	|HMGCR|PSMA2|GPR155|MAGEB16|NPAS2|DGCR8|ABHD10|KCNK10|MAPK14|MPPED2|UBTD1|ASNA1|MLH3|SYT1|MARCH2|RAP1A|MMP7|GUCY1A3|MYLIP|RTN1|ZMYND11|RAF1|FBXO34|CBFB|HHIP|EPN2|RAD51D|MTSS1|PPARA|GGPS1|MPHOSPH9|DNAJB1|IGSF3|RORA|SGK1|CD300LF|FAM168A|ZDHHC7|CHSY1|FBXO8|TBC1D8|SGTB|CYB561D1|MAPK6|ANKIB1|KLHL20|HBP1|HIC1|IMPDH1|PHF20|ID4|RAP2C|RAP1B|UBA3|TACC1|RAB27A|EPC2|PSD|PON2|PALB2|UBL3|SELL|ASTN1|VPS4B|NME7|…
rno-miR-423_st	65	|CAPN8|HAPLN4|FAM84A|MPDZ|TMEM130|APBB2|RRAD|ADARB1|WNT1|RNF40|RAB40C|MRRF|CCDC12|THRAP3|LXN|SLC13A1|ANO4|DDIT4|CMPK2|ENO4|CRY2|BSN|UBIAD1|SLC46A3|S1PR4|PABPC1|LRRIQ3|SARS2|RAP2C|PSMD7|BCORL1|SEC24B|MT1A|MAPK7|ATAD1|DEK|THAP7|GPR114|SLC13A3|OPRD1|APOD|AGPAT3|RELN|SOX8|ADCY5|SCARB2|PDXK|KAT2A|ETS2|UCK1|NACC2|FAM172A|ARID5B|TNIP2|CYP24A1|CTDSP1|CHD4|SMEK2|POLD4|TMEM206|MED15|RTN4RL1|DGKD|SCN3B|DCAF8
rno-miR-151-star_st	70	|PFN2|SLC18A1|RBM18|PITPNA|NEUROG1|MPPED2|AP1S3|ZFPM2|COX16|TC2N|STK32C|MIER1|PCSK1|TAB2|CRK|KDM1B|CDH13|TNFSF4|ABCE1|PSMA1|SPAG9|DCAKD|UGDH|MPZL1|KLHL20|FDX1|RORC|API5|NUP93|ALDH3A2|SNX18|CD164|YTHDF3|SIX1|PPCDC|TPM1|PGAP1|IGSF6|BTBD1|PANX3|TMEM185A|CCDC80|SECISBP2L|ORAI3|THEM4|PDZD3|RAB35|KCNMB4|NCBP2|AIF1L|EDNRA|NRGN|EIF2A|ATP2A2|DEGS2|CLCF1|TWIST1|LHX9|BBS10|MUTYH|FAM104A|CLASP2|SCO1|NSDHL|PA…
rno-miR-106b-star_st	95	|OLFML2A|KRT19|SBDS|ZHX3|NCOA5|SEC14L3|DNAJC14|NUTF2|RDX|PXN|ALOXE3|CDK14|TBC1D10B|TFDP2|MYD88|GPR180|EXOC3L4|PAWR|PAPD5|GTF2I|RAB40B|MFSD6|OGN|ZFR|TNFSF4|PPP1R1C|DAD1|ATG5|SLC35E3|LAMTOR3|RAB6B|STXBP1|PHC2|ASB13|SSTR2|PLA2G5|RAB2B|TMEM185B|PIP4K2A|UBE3A|RIN2|LRRC49|SRSF11|SYNC|CASQ2|PER2|FAM76B|UHRF2|BAALC|SPIRE1|DCLK1|LGI1|DMBX1|USP42|B4GALT5|RELN|TBX6|NCDN|RAB4A|SPERT|SNX11|GCM2|SAR1A|GRIA3|AB…
rno-miR-99b-star_st	44	|PPP1CC|CKS1B|ITIH1|BLNK|ISOC1|KLF1|CELF5|TMEM45B|TLE1|TCF7L2|HS3ST2|MLLT1|LYN|LCP1|CHUK|NR1H2|TMEFF1|CAP1|RREB1|CALD1|AP2B1|FXYD7|SH3GLB1|ELOVL6|TMEM237|CBX7|SLC20A2|CLDN2|PRR5L|CYFIP2|RAB31|SIGMAR1|MATN4|GSTT1|DUT|TMEM106B|TGFA|HADHB|SLC19A2|PSMD5|MTMR2|KLHL29|LHX1|HP
rno-miR-30d_st	84	|MITD1|ANKRD12|ITFG1|CDC37L1|SMC5|SNAI1|NAGPA|GABRB1|FASTKD3|TBC1D10B|AKTIP|MFSD6|GATAD1|PNRC2|SNX33|PGM1|CNOT8|DDIT4|NUS1|CYB561|B4GALT6|EDNRB|RHEBL1|TMEFF1|RAB15|EED|MYH11|SYNGR3|IDH1|FAM49A|ATG12|NEFL|REV1|MICAL1|GRPEL2|MAML1|PTP4A1|LHX8|EAF1|HENMT1|LRFN2|TMEM175|PTPN21|CPSF6|MBOAT1|NFATC3|R3HDM1|PAPD4|SNRNP27|LGI1|DOCK7|SLC7A10|YTHDC1|ESYT3|SGCB|ABL1|VIP|JOSD1|PPARGC1B|CALCR|MTDH|USP44|RAB4B|…
rno-miR-27a-star_st	99	|DNAJC6|OLFML2A|DTD1|HECW2|EIF4EBP2|INPP5E|SEZ6L|KCNG1|CYP19A1|ADARB1|ZC4H2|PELI2|SH3BGRL3|PLLP|XK|LRP6|OSBPL8|RNF41|F13A1|CDH13|UBE2E3|NAA50|MAP1LC3B|CSF3|URB1|GSG1|TPCN2|EPHA2|MBD4|WDFY3|PYGB|CPNE4|ZDHHC22|CUX1|CHST14|RABGAP1|DVL2|PIP4K2A|PRIMA1|PACS1|LRRC8D|NOTCH2|UBA6|NR4A1|ZFC3H1|ARHGEF15|EIF1|BDNF|SOD3|GSDMA|SAP18|YEATS2|PLCXD3|GRM1|EIF1AX|NFATC3|SRSF11|SLC48A1|AKAP12|N4BP2L1|PATE4|CLEC4F|N…
rno-miR-126_st	9	|VCAM1|PEX5|AFF4|SART3|QDPR|SIX4|PIK3R2|CABIN1|SLC39A6
rno-miR-199a-5p_st	206	|PRPF40A|AACS|B3GNT5|ECE1|IL22RA2|TSPAN18|GABRB3|CLVS1|TSPAN11|PROX1|NPAS2|FLRT3|PDHA1|STK19|FAM178A|RANBP10|TGFB2|TM9SF3|GIT1|AFF1|GRB10|KPNA4|RAP1A|TSPAN6|COL6A2|ADCY3|SLC11A2|RASSF3|ZCCHC2|INSIG2|TAF9B|ACAP2|YARS|CSDC2|COBL|WDR91|ACP1|LALBA|VPS37C|LPL|CNTLN|DUSP14|PPCS|PTPLAD1|FCER1A|NSF|SORL1|CCDC146|HECTD1|DARS|LZTS1|ARHGAP21|CCNL1|ATG5|TRAPPC2|STK36|SFXN1|C1GALT1C1|LCP1|AGPAT5|GM2A|LGMN|RPG…
rno-miR-181b_st	71	|MAGOHB|IL22RA2|KANK1|PNISR|CLVS1|CXCL10|INPP5E|ADARB1|MORC3|TNF|TAF9B|RECQL|LRRC32|IGF2BP2|DAGLA|LMBRD2|KLF15|PRKCB|EIF4A2|PLEKHJ1|HOOK1|NPEPPS|SDR16C5|SPRY4|ZC3H7A|VRK3|FAM98A|CCNK|PRIMA1|DNAJA4|TSC22D2|IPMK|BTBD1|LPIN2|FAM160A2|ARL13B|RNF34|TNFRSF11B|SASH3|TUSC3|SRSF1|BCAR3|HPGD|PAX9|USP42|CDC42BPA|FYB|CAMK2D|NTS|KERA|LY86|CCNA2|ME1|IL10RB|TNFRSF21|FIGN|TADA2B|TM6SF1|PLA2R1|RASSF1|MPP5|SEMA4G|…
rno-miR-494_st	30	|TXNDC12|ATF1|UCP3|CFTR|CRISP1|RB1CC1|TMEM205|UBP1|PTPN12|HOPX|FAM91A1|GPC2|HYAL4|CKS1B|RHOQ|ELF1|GPR174|CRH|SNX4|TBK1|TACC1|WLS|NDUFB6|DDX3X|RAD51AP1|RARRES1|PDCL3|RBM39|FHL1|CBLL1
rno-miR-92b-star_st	153	|ZDHHC14|VDR|ECE1|PQLC1|CDHR1|CYS1|CBX5|RNFT2|OSBPL7|CALU|MTOR|CCL21|BTG2|ZMYM4|FZD1|SP5|CLEC2L|FKBP9|LRRC49|HS2ST1|FAM73B|C1QTNF6|RBL2|PYGO2|ARC|PLBD2|MPPED2|MAP3K14|ZFHX2|UHRF1BP1L|AMPD2|TP53|RPUSD1|DENND1A|MAFK|ST3GAL2|TRAM1|UBAC1|SLC12A7|MAFG|ITFG3|MAN1A1|FBXO46|XYLT2|TMEM115|HSD17B11|FBXL22|MAP3K6|CAMK2B|CD74|PPP2R4|MEN1|PITPNM2|DMBX1|SHISA8|KLK11|DHX58|ARCN1|SFRP5|PADI3|VAT1|IQSEC3|PPP2R5A|…
rno-miR-3568_st	72	|SPG21|XKR8|FBXO3|PRPF39|TXN2|RGS2|MYL1|WASF1|ATP5F1|CSPG4|ADARB1|EYA3|S100A3|AMPD2|MEOX2|EHF|MRPL50|FAM13C|NTSR1|NDRG2|CBX3|INTS4|HLTF|ELOVL2|RAG1|SEMA4D|HTRA2|COL11A2|USP28|SUPT16H|VLDLR|ZMAT5|RNF7|CALCR|ANXA8|THBS2|EPT1|ERMP1|LYN|JPH3|AKAP7|HSDL1|SERPINE2|PCP4|OPRK1|TTC5|ART3|KCTD9|EPHA4|DDX52|EPB41L2|VRK1|SYT4|STK17B|SOCS5|FGF14|OLR1|SCN5A|CPM|YRDC|SAT1|ANKRD17|TFAP2E|ST13|RGS1|UBE4A|WARS2|CH…
rno-miR-667-star_st	328	|LGI3|DPP8|NACC1|ELMO2|RPTOR|OLFML2A|UIMC1|CCDC25|TSPAN18|STK10|USP4|RBM18|BMP6|GOSR2|NUAK1|DGCR8|EIF4EBP2|SHC2|ACTN3|SLC35C1|VCAN|PPP2R5D|SEC24D|ARC|CD96|FABP3|MPZL2|CYP39A1|ST3GAL2|ALG3|GAL3ST3|ABTB2|PACSIN3|CLSTN1|GPSM2|LRRC29|UMPS|TUBGCP3|FEM1C|CYTH3|INSIG2|TBC1D2B|GPR107|ANO1|SS18|CARM1|SLC13A2|SLN|IGF2BP2|SEMA4D|ARHGEF26|DPYSL2|SOX13|RNF185|EPDR1|ATXN1|ARX|GINS3|FAM168A|SNCAIP|PSMG3|CAMKV|I…
rno-miR-204-star_st	222	|TMEM86B|CD44|OLFML2A|ADAM30|PCCA|RRAS2|PRPF39|BMP6|MAN1B1|UBE2Z|EGR4|SLC13A5|PPP2R5D|SPCS3|LEPROT|STEAP4|SLC22A1|NHS|G3BP1|GALNT3|VSTM4|ATP6V0D1|VPS39|PRKRA|TM4SF1|NTSR1|SMG7|OTUB1|HNF1A|CSRP1|PRKCG|RBMX|LRCH1|FEM1C|TNF|AFF4|ANKRD13A|PADI1|NGFR|POLI|PADI3|CASP9|REEP4|HEPH|BAK1|GPATCH1|CERK|YPEL5|KCTD15|FAM19A5|RPS6KA1|PALM|UNC119B|FGFR2|NAMPT|CLEC5A|CHM|NGB|LYN|SIM2|MRPL3|S1PR2|FAM96B|CACNG1|TIM…
rno-miR-1224_st	156	|TRAF2|SYNPR|FAM84A|DTD1|E2F8|RALYL|TMEM25|PPL|SSRP1|PPT2|PRPF4B|MYO1B|IRGQ|AHRR|FAM73B|KCNH3|CAMKK1|MED20|RBM41|CCDC69|MSL1|FAM83D|MYLIP|RASSF3|ATP11B|IMP4|SELK|GAS7|SKAP1|OXSR1|DPP3|B3GNT3|SYT15|ABCC12|SENP6|RBBP5|CD276|TSPAN3|RAB11A|INVS|ATP6V1B2|TMEM59L|CNOT8|ETV5|ARHGAP17|CDC25B|EDNRB|TBRG1|FOXN3|PRKCB|POLR1A|SLC23A2|TMEM55A|CYP2S1|ARHGAP30|LIAS|ARSB|ZDHHC22|SUV39H1|UCHL1|SEPHS1|GJB6|NFXL1|S…
rno-miR-181d-star_st	85	|HAPLN4|PPP1R1B|MAP1B|WDR5|PTAFR|ATP6V1G2|ZCCHC2|SH3BP4|NGFR|KLF11|GXYLT1|GIMAP8|SNX33|POLR3G|MEPCE|ECH1|DIRC2|REV3L|NOLC1|MIER2|FOXK2|ANKH|SPRY1|ALDH3A2|CACNB3|CCDC124|CLIP2|RTF1|FAM129B|SNX24|ATP1B2|DACT3|ARHGEF25|FRS2|SLC25A32|TFCP2|OLIG1|OTP|RASAL1|FZD1|MAN2A1|SNCA|UBAP2|IGFBP4|VDAC1|TRIB1|KCNJ10|DUSP5|KCTD3|SLC30A3|CNNM2|MMP15|RIOK3|CDC42BPA|VAV2|WNT11|BCAT2|GOLGA2|TTC9|CELF3|ABL1|ANKRD44|MA…
rno-miR-3562_st	341	|RRN3|PCNXL3|ANKS1A|TMPO|ANXA2|OXCT1|UBL4A|ITGA5|ZMYM4|TGM1|MSTN|SLC25A25|CBLN3|DLL3|FAM110A|FOXP4|BAI2|NEUROG1|LIN37|FAM73B|CMTM8|OTOP2|ASGR2|ADARB1|IL4R|TIMM44|VAC14|ZC4H2|STAC2|VSTM4|ATP13A1|PDGFRB|FHDC1|SCAF8|CELSR3|SMPD1|ZFP36|RASSF3|TM9SF1|FAM195B|FA2H|RFX5|B3GALT4|UBB|ITGA11|ARHGEF37|COL23A1|JPH2|MYH14|FGR|TMEM179|APOA5|COX15|PDCD1|ZDHHC1|SH3KBP1|TLK1|PTK2B|SOX13|EZH1|ZDHHC8|GRM2|PLD2|COQ1…
rno-miR-3584-5p_st	279	|LGI3|PHLDB1|CYP17A1|CREB3L1|KDM4A|CCDC167|ANXA2|OLFML2A|PQLC1|LTBP2|CLVS1|TSPAN11|PPP1R1B|CNTNAP1|LRRC20|BLNK|IHH|AHDC1|SOX7|SLC13A5|NCOA3|RANBP10|SOS1|SLC46A2|CAMKK1|NUTF2|ZNRD1|PDGFRB|MTA2|IFNGR1|PLA2G3|CLSTN1|ENDOV|OTUB1|SNAP25|CSTF1|ZMYND11|MMP13|DAK|HSPA13|SH3BP4|FIZ1|SLC6A4|SLN|OSTC|EHD1|CIT|PTK2B|EZH1|DNLZ|MAX|PAX1|PALM|KLF15|SMARCD1|ATP6V1B2|TANC2|NLRP3|JMJD8|CTNND1|MAOB|SMURF1|PPP1R1C|P…
rno-miR-702-5p_st	133	|PPARD|FSHB|PKIA|APBB2|HPN|OSBPL2|SOS1|ZC4H2|SIM1|COX16|CLCN2|TBL1X|SLC25A47|TYROBP|DCK|CARM1|SLC16A14|GPKOW|ARHGEF26|ELAVL2|CDC14B|SLC22A23|ARX|MAOB|PKD1|EIF1B|DKK2|ERMN|REV3L|CTNNA1|RHOBTB3|LDHA|ENO4|EFNB1|NTRK2|WDR48|YAF2|RAB6B|GRPEL1|SLC24A6|SLC38A2|ZC3H10|STARD3NL|CD22|SNPH|ARSB|SPRY4|NOD1|RGMA|NUDT14|MRVI1|UBL3|EIF5A|SLC17A6|AK4|ALDH3A2|GPR45|RPGRIP1L|SMCP|GARNL3|TGM3|MUC13|MYL12A|INCA1|MRP…
rno-miR-296_st	114	|CD180|PRKCE|IL22RA2|CDHR1|ZCCHC12|DOCK1|CAPN6|PTPRCAP|FECH|SIGIRR|ASB4|EHF|LARGE|GNA14|CELF5|RABIF|SERPINB5|SLC26A1|ANO1|PBXIP1|RTBDN|KLC4|ZDHHC8|ZDHHC15|SLCO1B3|PUM2|KLHL26|BNIP3L|LCP1|DOK2|CDO1|SV2A|FAM198B|HOMER2|WIPF2|SCOC|ITPR1|YBEY|NNT|MMP14|SLC7A4|TPP1|ATP6V1A|FIS1|TNPO1|FAM46C|MYLK|RAB6A|PLA2G2A|FCRLA|BRMS1|MAOA|TNNT3|SLC30A4|STRN3|GSDMA|TAF15|PPDPF|COL11A1|RAMP3|CSMD1|ELF3|MTL5|TCERG1|E…
rno-miR-770-star_st	175	|FAAH|HS1BP3|B4GALT7|CLVS1|GIPC3|GBF1|GCSH|CHST8|PITPNA|LRRC41|FAM73B|MTHFD1|SLC17A9|SOS1|HOXB5|LDB3|PPY|CAMKK1|MYPN|STAC2|ILVBL|BPGM|JUP|PHF17|PLA2G2F|SAMD10|DCK|PLLP|SUB1|TMEM42|NDST1|THRAP3|KCTD15|GRM2|GK|SHISA6|XKR9|NMNAT1|ATP1A2|BRSK1|LIMD2|FNTB|ADAMTS4|SLC26A10|HIPK2|SOSTDC1|SHARPIN|FAM167A|BSN|UBIAD1|TM9SF4|SH3BP2|CHUK|SLC6A9|SNPH|ARSB|TMEM127|OGDH|GRAP|DPYSL5|IFNGR2|FDXR|RIN3|SYNDIG1L|PEX…
rno-miR-150-star_st	103	|LYRM5|GPHN|MS4A7|DACT2|RBM18|CHST8|IGHMBP2|CTR9|IGF1|CRABP1|UBE2G1|MAFG|STARD3|COPB1|TBL1X|PXN|SPOCK3|CDC23|ZMYM2|SNX4|SLC29A4|HERC4|ZFAND1|SOX13|GGPS1|TNS3|PNRC2|CAPN13|ANKRD39|ARHGAP21|REV3L|NDRG4|HERC2|DUSP6|TRAPPC2|SLC25A26|FCGR2B|MFGE8|CRH|ARPP21|SDCBP|ADCY2|HOXA2|FAM136A|DBNDD2|PCDH20|CLDN1|NAV2|EGFR|DGKB|ATP1B2|ADPGK|FBXO11|ACSM2A|TPM3|F2RL1|DHX57|RNF19A|GLT8D1|NFKBIA|STRN3|ARHGAP24|MYL1|…
rno-miR-328a-star_st	381	|LGI3|PPARD|SLC35A4|CYP26B1|ANKS1A|ECE1|OLFML2A|BARHL2|VAMP2|DISP2|SPEG|CARHSP1|TBC1D24|TMEM163|L1CAM|NIPAL4|MED31|SRCIN1|CNTNAP1|GBF1|VPS26B|LAMB3|EIF4EBP2|CREB3L2|SLC35C1|FBXW4|STUB1|MDGA1|LEPROT|CXCL14|ADARB1|ARC|CD96|TXNRD2|HOXB5|WNT1|CCDC59|SEC63|ADRBK1|PITX1|SIDT1|MAP1LC3A|CITED2|CELSR3|BCKDK|CTSB|NUBP2|CELF5|GYS1|INSR|CBLN1|VANGL2|TMEM150C|SLC26A1|MSLN|CDK14|NGFR|FURIN|CSDC2|MEIS1|MARK4|MK…
Red color denotes : up-regulated miR & Blue color denotes : Down-regulated miR
