# Supplementary material for: Differential miRNA Expression in Cells and Matrix Vesicles in Vascular Smooth Muscle Cells from Rats with Kidney Disease
Source: PLoS One. 2015 Jun 26;10(6):e0131589. doi: 10.1371/journal.pone.0131589 (PMC4482652; doi:10.1371/journal.pone.0131589)
Supplement: S2 Table — David was deployed to obtain enriched functions for the genes. All the functions/pathways are enriched at p-value < = 0.01. Blue tab represents down-regulated miR while red tab represents up-regulated miR. (XLSX) [file pone.0131589.s003.xlsx]

## Sheet: Sheet1
rno-let-7b_st	rno-miR-19b_st	rno-miR-24_st	rno-miR-27a-star_st	rno-miR-30d_st	rno-miR-30e_st	rno-miR-92b-star_st	rno-miR-99b_st	rno-miR-99b-star_st	rno-miR-106b-star_st	rno-miR-125b-3p_st	rno-miR-126_st	rno-miR-150-star_st	rno-miR-151-star_st	rno-miR-181b_st	rno-miR-181d-star_st	rno-miR-199a-5p_st	rno-miR-204-star_st	rno-miR-296_st	rno-miR-299_st	rno-miR-324-3p_st	rno-miR-328a-star_st	rno-miR-345-3p_st	rno-miR-362_st	rno-miR-423_st	rno-miR-494_st	rno-miR-667-star_st	rno-miR-702-5p_st	rno-miR-770-star_st	rno-miR-1224_st	rno-miR-3562_st	rno-miR-3568_st	rno-miR-3584-5p_st
GO:0030554~adenyl nucleotide binding	phosphoprotein	phosphoprotein	phosphoprotein	prenylation	prenylation	calcium-binding region:2	Malaria	mutagenesis site	GO:0007264~small GTPase mediated signal transduction	NA	NA	GO:0016881~acid-amino acid ligase activity	GO:0044459~plasma membrane part	hsa04060:Cytokine-cytokine receptor interaction	GO:0008289~lipid binding	Signal-anchor	phosphoprotein	hsa04270:Vascular smooth muscle contraction	phosphoprotein	kinase	GO:0044459~plasma membrane part	NA	NA	nucleotide-binding	NA	phosphoprotein	phosphoprotein	transmembrane	transferase	membrane	GO:0007188~G-protein signaling, coupled to cAMP nucleotide second messenger	GO:0045202~synapse
GO:0001883~purine nucleoside binding	GO:0006163~purine nucleotide metabolic process	PIRSF037165:ras protein	GO:0007242~intracellular signaling cascade		mutagenesis site	GO:0043009~chordate embryonic development		GO:0042802~identical protein binding	IPR005225:Small GTP-binding protein			GO:0004842~ubiquitin-protein ligase activity	GO:0012505~endomembrane system	active site:Proton acceptor	GO:0005543~phospholipid binding	GO:0005794~Golgi apparatus	GO:0032268~regulation of cellular protein metabolic process	GO:0042592~homeostatic process		phosphotransferase	developmental protein			GO:0007242~intracellular signaling cascade		transport	GO:0042995~cell projection	membrane	IPR002290:Serine/threonine protein kinase	phosphoprotein	Signal transduction inhibitor	mutagenesis site
GO:0001882~nucleoside binding	alternative splicing	IPR003577:Ras small GTPase, Ras type	GO:0008202~steroid metabolic process		IPR013753:Ras	GO:0009792~embryonic development ending in birth or egg hatching			IPR003579:Ras small GTPase, Rab type			ubl conjugation pathway		GO:0010608~posttranscriptional regulation of gene expression	IPR001452:Src homology-3 domain	phosphoprotein	binding site:ATP	GO:0055080~cation homeostasis		phosphoprotein	phosphoprotein			GO:0031402~sodium ion binding		membrane	GO:0009898~internal side of plasma membrane	transmembrane region	cell cycle control	transmembrane region	G protein-coupled receptor	phosphoprotein
GO:0017076~purine nucleotide binding	GO:0009123~nucleoside monophosphate metabolic process	SM00173:RAS	GO:0010035~response to inorganic substance		IPR001806:Ras GTPase	calcium-binding region:1			IPR013753:Ras			GO:0016879~ligase activity, forming carbon-nitrogen bonds			phosphoprotein	GO:0006631~fatty acid metabolic process	transferase			GO:0030005~cellular di-, tri-valent inorganic cation homeostasis	GO:0045202~synapse					GO:0045202~synapse	disease mutation	nucleotide phosphate-binding region:ATP	GO:0005654~nucleoplasm	alternative splicing	GO:0019933~cAMP-mediated signaling	GO:0042995~cell projection
GO:0000166~nucleotide binding	GO:0012505~endomembrane system	transferase	GO:0010038~response to metal ion		short sequence motif:Effector region	calcium			SM00175:RAB			GO:0019787~small conjugating protein ligase activity			SM00326:SH3	IPR018503:Tetraspanin, conserved site	GO:0006468~protein amino acid phosphorylation			GO:0007243~protein kinase cascade	GO:0030182~neuron differentiation					protein transport	GO:0016563~transcription activator activity	nucleotide-binding	phosphoprotein	transmembrane	phosphoprotein	acetylation
GO:0005524~ATP binding	splice variant	GO:0046983~protein dimerization activity	GO:0042802~identical protein binding		IPR005225:Small GTP-binding protein	GO:0005794~Golgi apparatus			IPR001806:Ras GTPase			GO:0043632~modification-dependent macromolecule catabolic process			GO:0006811~ion transport	GO:0005773~vacuole	GO:0008284~positive regulation of cell proliferation			GO:0055066~di-, tri-valent inorganic cation homeostasis	GO:0004672~protein kinase activity					splice variant		transferase	GO:0031981~nuclear lumen	neurodegeneration		GO:0048471~perinuclear region of cytoplasm
GO:0032559~adenyl ribonucleotide binding	GO:0007264~small GTPase mediated signal transduction	GO:0008610~lipid biosynthetic process			GO:0000166~nucleotide binding	GO:0006814~sodium ion transport			phosphoprotein			GO:0019941~modification-dependent protein catabolic process			domain:SH3	golgi apparatus	GO:0005626~insoluble fraction			alternative splicing	neurogenesis					alternative splicing		IPR008253:Marvel	GO:0004672~protein kinase activity	splice variant		GO:0016563~transcription activator activity
mutagenesis site	GO:0005768~endosome	GO:0005886~plasma membrane			IPR003579:Ras small GTPase, Rab type	GO:0044057~regulation of system process						GO:0051603~proteolysis involved in cellular protein catabolic process				GO:0000323~lytic vacuole	atp-binding			GO:0055080~cation homeostasis	GO:0010035~response to inorganic substance					GO:0000139~Golgi membrane		hsa05221:Acute myeloid leukemia	hsa04310:Wnt signaling pathway	GO:0048640~negative regulation of developmental growth		basement membrane
GO:0050662~coenzyme binding	lipid moiety-binding region:S-geranylgeranyl cysteine	GO:0045017~glycerolipid biosynthetic process			SM00175:RAB	domain:EF-hand 3						GO:0044257~cellular protein catabolic process				GO:0005764~lysosome	GO:0016310~phosphorylation			active site:Proton acceptor	GO:0016486~peptide hormone processing					GO:0016192~vesicle-mediated transport		cell junction	IPR002659:Glycosyl transferase, family 31	GO:0010324~membrane invagination		GO:0001609~adenosine receptor activity, G-protein coupled
GO:0032555~purine ribonucleotide binding	endosome	nucleotide-binding			lipoprotein	GO:0016481~negative regulation of transcription						GO:0044265~cellular macromolecule catabolic process				GO:0005770~late endosome	GO:0010604~positive regulation of macromolecule metabolic process			ATP	domain:Protein kinase					GO:0007158~neuron adhesion		GO:0045202~synapse		GO:0006897~endocytosis		domain:Protein kinase
GO:0032553~ribonucleotide binding	hsa00230:Purine metabolism	short sequence motif:Effector region			compositionally biased region:Poly-Gln	GO:0030001~metal ion transport						GO:0030163~protein catabolic process				GO:0008219~cell death	nucleotide-binding			GO:0030003~cellular cation homeostasis	kinase					alternative promoter usage		atp-binding		GO:0022898~regulation of transmembrane transporter activity		GO:0010604~positive regulation of macromolecule metabolic process
	prenylation	GO:0007242~intracellular signaling cascade				phosphoprotein						host-virus interaction				GO:0016265~death	GO:0044093~positive regulation of molecular function			GO:0004672~protein kinase activity	GO:0019838~growth factor binding					GO:0044459~plasma membrane part		disease mutation		GO:0044459~plasma membrane part		alternative splicing
	GO:0009150~purine ribonucleotide metabolic process	domain:Protein kinase				GO:0006816~calcium ion transport						GO:0016567~protein ubiquitination				IPR000301:Tetraspanin, subgroup	GO:0005343~organic acid:sodium symporter activity			transport	serine/threonine-protein kinase					GO:0030165~PDZ domain binding		GO:0006836~neurotransmitter transport		GO:0016192~vesicle-mediated transport		GO:0014069~postsynaptic density
	metal-binding	GO:0019899~enzyme binding				GO:0000122~negative regulation of transcription from RNA polymerase II promoter						ligase				lipid metabolism	GO:0015370~solute:sodium symporter activity			transferase	GO:0004674~protein serine/threonine kinase activity					GO:0044456~synapse part				GO:0034762~regulation of transmembrane transport		GO:0008092~cytoskeletal protein binding
	GO:0009259~ribonucleotide metabolic process					GO:0042127~regulation of cell proliferation						active site:Glycyl thioester intermediate				GO:0007242~intracellular signaling cascade	GO:0005624~membrane fraction			splice variant	GO:0000267~cell fraction									GO:0048638~regulation of developmental growth		GO:0043005~neuron projection
	GO:0006164~purine nucleotide biosynthetic process											GO:0032403~protein complex binding				IPR018499:Tetraspanin	GO:0006919~activation of caspase activity			GO:0006468~protein amino acid phosphorylation	GO:0031668~cellular response to extracellular stimulus									GO:0016044~membrane organization		hsa04912:GnRH signaling pathway
	nucleotide-binding											GO:0009057~macromolecule catabolic process				GO:0070302~regulation of stress-activated protein kinase signaling pathway	GO:0031399~regulation of protein modification process			GO:0001754~eye photoreceptor cell differentiation	active site:Proton acceptor									GO:0031090~organelle membrane		GO:0045935~positive regulation of nucleobase, nucleoside, nucleotide and nucleic acid metabolic process
	GO:0000166~nucleotide binding											GO:0006928~cell motion				GO:0010627~regulation of protein kinase cascade	GO:0042127~regulation of cell proliferation			GO:0016310~phosphorylation	IPR000719:Protein kinase, core									IPR000679:Zinc finger, GATA-type		GO:0051052~regulation of DNA metabolic process
	GO:0044271~nitrogen compound biosynthetic process											GO:0032446~protein modification by small protein conjugation				GO:0043408~regulation of MAPKKK cascade	GO:0045941~positive regulation of transcription			binding site:ATP	IPR008271:Serine/threonine protein kinase, active site									GO:0006811~ion transport		splice variant
	metal ion-binding site:Calcium 2; via carbonyl oxygen											alternative splicing				GO:0008375~acetylglucosaminyltransferase activity	GO:0005887~integral to plasma membrane			GO:0007242~intracellular signaling cascade	GO:0048666~neuron development									GO:0032409~regulation of transporter activity
	GO:0046068~cGMP metabolic process															disease mutation	GO:0010952~positive regulation of peptidase activity			serine/threonine-protein kinase	IPR017442:Serine/threonine protein kinase-related									domain:Protein kinase
	PIRSF037165:ras protein																GO:0043280~positive regulation of caspase activity			GO:0004674~protein serine/threonine kinase activity	GO:0031988~membrane-bounded vesicle									GO:0005886~plasma membrane
	GO:0007049~cell cycle																GO:0044459~plasma membrane part			GO:0046530~photoreceptor cell differentiation	GO:0043005~neuron projection									GO:0031410~cytoplasmic vesicle
	protein transport																GO:0045935~positive regulation of nucleobase, nucleoside, nucleotide and nucleic acid metabolic process			GO:0060314~regulation of ryanodine-sensitive calcium-release channel activity	GO:0005886~plasma membrane									GO:0005626~insoluble fraction
	IPR001806:Ras GTPase																GO:0043085~positive regulation of catalytic activity			GO:0016247~channel regulator activity	IPR017441:Protein kinase, ATP binding site									SM00401:ZnF_GATA
	short sequence motif:Effector region																GO:0009636~response to toxin			GO:0006793~phosphorus metabolic process	GO:0031410~cytoplasmic vesicle									GO:0005624~membrane fraction
	GO:0032561~guanyl ribonucleotide binding																GO:0042981~regulation of apoptosis			GO:0006796~phosphate metabolic process	short sequence motif:Antp-type hexapeptide									GO:0009629~response to gravity
	GO:0019001~guanyl nucleotide binding																GO:0010628~positive regulation of gene expression			acetylation	Homeobox									GO:0014073~response to tropane
	GO:0009165~nucleotide biosynthetic process																GO:0043067~regulation of programmed cell death			GO:0048878~chemical homeostasis	GO:0042127~regulation of cell proliferation									GO:0042220~response to cocaine
																	GO:0031226~intrinsic to plasma membrane			domain:Protein kinase	GO:0043524~negative regulation of neuron apoptosis									GO:0040008~regulation of growth
																	GO:0010941~regulation of cell death			GO:0015674~di-, tri-valent inorganic cation transport	GO:0009986~cell surface									GO:0030659~cytoplasmic vesicle membrane
																	GO:0051173~positive regulation of nitrogen compound metabolic process			GO:0006612~protein targeting to membrane	nucleotide-binding									GO:0031982~vesicle
																				GO:0006874~cellular calcium ion homeostasis	binding site:ATP									IPR001245:Tyrosine protein kinase
																				GO:0046983~protein dimerization activity	GO:0016023~cytoplasmic membrane-bounded vesicle									GO:0010608~posttranscriptional regulation of gene expression
																				GO:0006812~cation transport	GO:0006915~apoptosis									GO:0004715~non-membrane spanning protein tyrosine kinase activity
																				GO:0055074~calcium ion homeostasis	golgi apparatus									IPR000719:Protein kinase, core
																					GO:0000902~cell morphogenesis									hsa04960:Aldosterone-regulated sodium reabsorption
																					DNA-binding region:Homeobox									GO:0060314~regulation of ryanodine-sensitive calcium-release channel activity
																					IPR002290:Serine/threonine protein kinase									GO:0012506~vesicle membrane
																					GO:0012501~programmed cell death
																					IPR001827:Homeobox protein, antennapedia type, conserved site
																					GO:0031982~vesicle
																					GO:0014070~response to organic cyclic substance
																					GO:0030136~clathrin-coated vesicle
																					differentiation
																					IPR017995:Homeobox protein, antennapedia type
																					GO:0012505~endomembrane system
																					transferase
																					GO:0008219~cell death
																					IPR012287:Homeodomain-related
																					GO:0016265~death
																					hsa04142:Lysosome
																					GO:0031175~neuron projection development
																					GO:0031012~extracellular matrix
																					GO:0003924~GTPase activity
																					nucleotide phosphate-binding region:ATP
																					laminin egf-like domain
																					disease mutation
																					extracellular matrix
																					GO:0008284~positive regulation of cell proliferation
																					GO:0009967~positive regulation of signal transduction
																					GO:0005624~membrane fraction
																					GO:0007389~pattern specification process
																					synapse
																					Synaptosome
																					neuropathy
																					GO:0048812~neuron projection morphogenesis
																					GO:0044431~Golgi apparatus part
																					GO:0007568~aging
																					GO:0048858~cell projection morphogenesis
																					GO:0032403~protein complex binding
																					GO:0032989~cellular component morphogenesis
																					GO:0031226~intrinsic to plasma membrane
																					GO:0030030~cell projection organization
																					IPR017970:Homeobox, conserved site
																					GO:0034450~ubiquitin-ubiquitin ligase activity
																					GO:0007409~axonogenesis
																					GO:0035270~endocrine system development
																					GO:0070482~response to oxygen levels
																					IPR001356:Homeobox
																					GO:0006468~protein amino acid phosphorylation
																					GO:0005626~insoluble fraction
																					GO:0003002~regionalization
																					GO:0043067~regulation of programmed cell death
																					GO:0032990~cell part morphogenesis
																					GO:0010941~regulation of cell death
																					GO:0030424~axon
																					GO:0030135~coated vesicle
																					IPR013838:Beta tubulin, autoregulation binding site
																					SM00220:S_TKc
																					GO:0019904~protein domain specific binding
																					atp-binding
																					GO:0000302~response to reactive oxygen species
																					GO:0005578~proteinaceous extracellular matrix
																					domain:U-box
																					GO:0021700~developmental maturation
																					GO:0048667~cell morphogenesis involved in neuron differentiation
																					GO:0010647~positive regulation of cell communication
																					GO:0048168~regulation of neuronal synaptic plasticity
																					domain:Laminin EGF-like 3
																					GO:0005887~integral to plasma membrane
																					GO:0042981~regulation of apoptosis
																					GO:0010038~response to metal ion
																					calmodulin-binding
																					GO:0017076~purine nucleotide binding
																					GO:0021536~diencephalon development
																					GO:0000904~cell morphogenesis involved in differentiation
All the functions are enriched at p-value <= 0.01
Red color of the tab of miR denotes up-regulated miR whereas blue color denotes down-regulated miR

## Sheet: Sheet2
miR	Enriched Functions	Supporting Publications
rno-miR-299_st	phosphoprotein	NA
rno-miR-30e_st	prenylation, mutagenesis site	22253433
rno-let-7b_st	GO:0000166~nucleotide binding, GO:0001882~nucleoside binding	NA
rno-miR-24_st	phosphoprotein, GO:0046983~protein dimerization activity, GO:0008610~lipid biosynthetic process	24560946
rno-miR-99b_st	Malaria	NA
rno-miR-324-3p_st	phosphotransferase, GO:0030005~cellular di-, tri-valent inorganic cation homeostasis, GO:0007243~protein kinase cascade, alternative splicing, GO:0006468~protein amino acid phosphorylation, GO:0001754~eye photoreceptor cell differentiation, GO:0007242~intracellular signaling cascade	NA
rno-miR-19b_st	phosphoprotein, GO:0006163~purine nucleotide metabolic process, alternative splicing, GO:0007264~small GTPase mediated signal transduction, prenylation, GO:0006164~purine nucleotide biosynthetic process	NA
rno-miR-423_st	nucleotide-binding, GO:0007242~intracellular signaling cascade	NA
rno-miR-106b-star_st	GO:0007264~small GTPase mediated signal transduction, IPR005225:Small GTP-binding protein	NA
rno-miR-99b-star_st	mutagenesis site	NA
rno-miR-30d_st	prenylation	22253433
rno-miR-27a-star_st	GO:0007242~intracellular signaling cascade	20708603
rno-miR-199a-5p_st	Signal-anchor, phosphoprotein, GO:0006631~fatty acid metabolic process, IPR018503:Tetraspanin, conserved site	NA
rno-miR-181b_st	GO:0010608~posttranscriptional regulation of gene expression	23262291
rno-miR-92b-star_st	GO:0043009~chordate embryonic development, GO:0006814~sodium ion transport, GO:0044057~regulation of system process	18332763
rno-miR-3568_st	GO:0007188~G-protein signaling, coupled to cAMP nucleotide second messenger	NA
rno-miR-667-star_st	alternative splicing, GO:0016192~vesicle-mediated transport, GO:0007158~neuron adhesion	NA
rno-miR-204-star_st	GO:0032268~regulation of cellular protein metabolic process, GO:0006468~protein amino acid phosphorylation, GO:0008284~positive regulation of cell proliferation, GO:0010604~positive regulation of macromolecule metabolic process, GO:0044093~positive regulation of molecular function, GO:0005343~organic acid:sodium symporter activity	22871591
rno-miR-1224_st	cell cycle control, hsa04310:Wnt signaling pathway	NA
rno-miR-181d-star_st	GO:0008289~lipid binding, GO:0006811~ion transport	23262291 may be
rno-miR-3562_st	GO:0048640~negative regulation of developmental growth, GO:0010324~membrane invagination, GO:0006897~endocytosis, GO:0022898~regulation of transmembrane transporter activity, GO:0016192~vesicle-mediated transport, GO:0006811~ion transport, GO:0010608~posttranscriptional regulation of gene expression	NA
rno-miR-3584-5p_st	mutagenesis site, GO:0001609~adenosine receptor activity, G-protein coupled, GO:0010604~positive regulation of macromolecule metabolic process, alternative splicing	NA
rno-miR-702-5p_st	disease mutation	NA
rno-miR-296_st	hsa04270:Vascular smooth muscle contraction	NA
rno-miR-770-star_st	nucleotide-binding	NA
rno-miR-150-star_st	GO:0004842~ubiquitin-protein ligase activity, GO:0043632~modification-dependent macromolecule catabolic process,	NA
rno-miR-328a-star_st	GO:0030182~neuron differentiation, GO:0004672~protein kinase activity, GO:0016486~peptide hormone processing, GO:0031668~cellular response to extracellular stimulus, GO:0006915~apoptosis, GO:0014070~response to organic cyclic substance, GO:0031012~extracellular matrix, GO:0009967~positive regulation of signal transduction, GO:0008284~positive regulation of cell proliferation, GO:0035270~endocrine…	NA

## Sheet: Sheet3
rno-let-7b_st	rno-miR-19b_st	rno-miR-24_st	rno-miR-27a-star_st	rno-miR-30d_st	rno-miR-30e_st	rno-miR-92b-star_st	rno-miR-99b_st	rno-miR-99b-star_st	rno-miR-106b-star_st	rno-miR-125b-3p_st	rno-miR-126_st	rno-miR-150-star_st	rno-miR-151-star_st	rno-miR-181b_st	rno-miR-181d-star_st	rno-miR-199a-5p_st	rno-miR-204-star_st	rno-miR-296_st	rno-miR-299_st	rno-miR-324-3p_st	rno-miR-328a-star_st	rno-miR-345-3p_st	rno-miR-362_st	rno-miR-423_st	rno-miR-494_st	rno-miR-667-star_st	rno-miR-702-5p_st	rno-miR-770-star_st	rno-miR-1224_st	rno-miR-3562_st	rno-miR-3568_st	rno-miR-3584-5p_st
GO:0001882~nucleoside binding	alternative splicing	PIRSF037165:ras protein	phosphoprotein	prenylation	prenylation	calcium-binding region:2	Malaria	mutagenesis site	GO:0007264~small GTPase mediated signal transduction	NA	NA	GO:0016881~acid-amino acid ligase activity	GO:0044459~plasma membrane part	hsa04060:Cytokine-cytokine receptor interaction	GO:0008289~lipid binding	Signal-anchor	phosphoprotein	hsa04270:Vascular smooth muscle contraction	phosphoprotein	kinase	GO:0044459~plasma membrane part	NA	NA	nucleotide-binding	NA	phosphoprotein	phosphoprotein	transmembrane	transferase	membrane	GO:0007188~G-protein signaling, coupled to cAMP nucleotide second messenger	GO:0045202~synapse
GO:0000166~nucleotide binding	GO:0009123~nucleoside monophosphate metabolic process	IPR003577:Ras small GTPase, Ras type	GO:0007242~intracellular signaling cascade		mutagenesis site	GO:0043009~chordate embryonic development		GO:0042802~identical protein binding	IPR005225:Small GTP-binding protein			GO:0004842~ubiquitin-protein ligase activity	GO:0012505~endomembrane system	active site:Proton acceptor	GO:0005543~phospholipid binding	GO:0005794~Golgi apparatus	GO:0032268~regulation of cellular protein metabolic process	GO:0042592~homeostatic process		phosphotransferase	developmental protein			GO:0007242~intracellular signaling cascade		transport	GO:0042995~cell projection	membrane	IPR002290:Serine/threonine protein kinase	phosphoprotein	Signal transduction inhibitor	mutagenesis site
GO:0005524~ATP binding	splice variant	SM00173:RAS	GO:0008202~steroid metabolic process		IPR013753:Ras	GO:0009792~embryonic development ending in birth or egg hatching			IPR003579:Ras small GTPase, Rab type			ubl conjugation pathway		GO:0010608~posttranscriptional regulation of gene expression	IPR001452:Src homology-3 domain	phosphoprotein	binding site:ATP	GO:0055080~cation homeostasis		phosphoprotein	phosphoprotein			GO:0031402~sodium ion binding		membrane	GO:0009898~internal side of plasma membrane	transmembrane region	cell cycle control	transmembrane region	G protein-coupled receptor	phosphoprotein
mutagenesis site	GO:0007264~small GTPase mediated signal transduction	transferase	GO:0010035~response to inorganic substance		IPR001806:Ras GTPase	calcium-binding region:1			IPR013753:Ras			GO:0016879~ligase activity, forming carbon-nitrogen bonds			phosphoprotein	GO:0006631~fatty acid metabolic process	transferase			GO:0030005~cellular di-, tri-valent inorganic cation homeostasis	GO:0045202~synapse					GO:0045202~synapse	disease mutation	nucleotide phosphate-binding region:ATP	GO:0005654~nucleoplasm	alternative splicing	GO:0019933~cAMP-mediated signaling	GO:0042995~cell projection
GO:0050662~coenzyme binding	lipid moiety-binding region:S-geranylgeranyl cysteine	GO:0046983~protein dimerization activity	GO:0010038~response to metal ion		short sequence motif:Effector region	calcium			SM00175:RAB			GO:0019787~small conjugating protein ligase activity			SM00326:SH3	IPR018503:Tetraspanin, conserved site	GO:0006468~protein amino acid phosphorylation			GO:0007243~protein kinase cascade	GO:0030182~neuron differentiation					protein transport	GO:0016563~transcription activator activity	nucleotide-binding	phosphoprotein	transmembrane	phosphoprotein	acetylation
	prenylation	GO:0008610~lipid biosynthetic process	GO:0042802~identical protein binding		IPR005225:Small GTP-binding protein	GO:0005794~Golgi apparatus			IPR001806:Ras GTPase			GO:0043632~modification-dependent macromolecule catabolic process			GO:0006811~ion transport	GO:0005773~vacuole	GO:0008284~positive regulation of cell proliferation			GO:0055066~di-, tri-valent inorganic cation homeostasis	GO:0004672~protein kinase activity					splice variant		transferase	GO:0031981~nuclear lumen	neurodegeneration		GO:0048471~perinuclear region of cytoplasm
	GO:0006164~purine nucleotide biosynthetic process	GO:0005886~plasma membrane			GO:0000166~nucleotide binding	GO:0006814~sodium ion transport			phosphoprotein			GO:0019941~modification-dependent protein catabolic process			domain:SH3	golgi apparatus	GO:0005626~insoluble fraction			alternative splicing	neurogenesis					alternative splicing		IPR008253:Marvel	GO:0004672~protein kinase activity	splice variant		GO:0016563~transcription activator activity
	GO:0000166~nucleotide binding	GO:0045017~glycerolipid biosynthetic process			IPR003579:Ras small GTPase, Rab type	GO:0044057~regulation of system process						GO:0051603~proteolysis involved in cellular protein catabolic process				GO:0000323~lytic vacuole	atp-binding			GO:0055080~cation homeostasis	GO:0010035~response to inorganic substance					GO:0000139~Golgi membrane		hsa05221:Acute myeloid leukemia	hsa04310:Wnt signaling pathway	GO:0048640~negative regulation of developmental growth		basement membrane
	GO:0044271~nitrogen compound biosynthetic process	nucleotide-binding			SM00175:RAB	domain:EF-hand 3						GO:0044257~cellular protein catabolic process				GO:0005764~lysosome	GO:0016310~phosphorylation			active site:Proton acceptor	GO:0016486~peptide hormone processing					GO:0016192~vesicle-mediated transport		cell junction	IPR002659:Glycosyl transferase, family 31	GO:0010324~membrane invagination		GO:0001609~adenosine receptor activity, G-protein coupled
	metal ion-binding site:Calcium 2; via carbonyl oxygen	short sequence motif:Effector region			lipoprotein	GO:0016481~negative regulation of transcription						GO:0044265~cellular macromolecule catabolic process				GO:0005770~late endosome	GO:0010604~positive regulation of macromolecule metabolic process			ATP	domain:Protein kinase					GO:0007158~neuron adhesion		GO:0045202~synapse		GO:0006897~endocytosis		domain:Protein kinase
	GO:0046068~cGMP metabolic process	GO:0007242~intracellular signaling cascade			compositionally biased region:Poly-Gln	GO:0030001~metal ion transport						GO:0030163~protein catabolic process				GO:0008219~cell death	nucleotide-binding			GO:0030003~cellular cation homeostasis	kinase					alternative promoter usage		atp-binding		GO:0022898~regulation of transmembrane transporter activity		GO:0010604~positive regulation of macromolecule metabolic process
	PIRSF037165:ras protein	domain:Protein kinase				phosphoprotein						host-virus interaction				GO:0016265~death	GO:0044093~positive regulation of molecular function			GO:0004672~protein kinase activity	GO:0019838~growth factor binding					GO:0044459~plasma membrane part		disease mutation		GO:0044459~plasma membrane part		alternative splicing
	GO:0007049~cell cycle	GO:0019899~enzyme binding				GO:0006816~calcium ion transport						GO:0016567~protein ubiquitination				IPR000301:Tetraspanin, subgroup	GO:0005343~organic acid:sodium symporter activity			transport	serine/threonine-protein kinase					GO:0030165~PDZ domain binding		GO:0006836~neurotransmitter transport		GO:0016192~vesicle-mediated transport		GO:0014069~postsynaptic density
	protein transport					GO:0000122~negative regulation of transcription from RNA polymerase II promoter						ligase				lipid metabolism	GO:0015370~solute:sodium symporter activity			transferase	GO:0004674~protein serine/threonine kinase activity					GO:0044456~synapse part				GO:0034762~regulation of transmembrane transport		GO:0008092~cytoskeletal protein binding
	IPR001806:Ras GTPase					GO:0042127~regulation of cell proliferation						active site:Glycyl thioester intermediate				GO:0007242~intracellular signaling cascade	GO:0005624~membrane fraction			splice variant	GO:0000267~cell fraction									GO:0048638~regulation of developmental growth		GO:0043005~neuron projection
	short sequence motif:Effector region											GO:0032403~protein complex binding				IPR018499:Tetraspanin	GO:0006919~activation of caspase activity			GO:0006468~protein amino acid phosphorylation	GO:0031668~cellular response to extracellular stimulus									GO:0016044~membrane organization		hsa04912:GnRH signaling pathway
	GO:0032561~guanyl ribonucleotide binding											GO:0009057~macromolecule catabolic process				GO:0070302~regulation of stress-activated protein kinase signaling pathway	GO:0031399~regulation of protein modification process			GO:0001754~eye photoreceptor cell differentiation	active site:Proton acceptor									GO:0031090~organelle membrane		GO:0045935~positive regulation of nucleobase, nucleoside, nucleotide and nucleic acid metabolic process
	GO:0019001~guanyl nucleotide binding											GO:0006928~cell motion				GO:0010627~regulation of protein kinase cascade	GO:0042127~regulation of cell proliferation			GO:0016310~phosphorylation	IPR000719:Protein kinase, core									IPR000679:Zinc finger, GATA-type		GO:0051052~regulation of DNA metabolic process
	GO:0009165~nucleotide biosynthetic process											GO:0032446~protein modification by small protein conjugation				GO:0043408~regulation of MAPKKK cascade	GO:0045941~positive regulation of transcription			binding site:ATP	IPR008271:Serine/threonine protein kinase, active site									GO:0006811~ion transport		splice variant
												alternative splicing				GO:0008375~acetylglucosaminyltransferase activity	GO:0005887~integral to plasma membrane			GO:0007242~intracellular signaling cascade	GO:0048666~neuron development									GO:0032409~regulation of transporter activity
																disease mutation	GO:0010952~positive regulation of peptidase activity			serine/threonine-protein kinase	IPR017442:Serine/threonine protein kinase-related									domain:Protein kinase
																	GO:0043280~positive regulation of caspase activity			GO:0004674~protein serine/threonine kinase activity	GO:0031988~membrane-bounded vesicle									GO:0005886~plasma membrane
																	GO:0044459~plasma membrane part			GO:0046530~photoreceptor cell differentiation	GO:0043005~neuron projection									GO:0031410~cytoplasmic vesicle
																	GO:0045935~positive regulation of nucleobase, nucleoside, nucleotide and nucleic acid metabolic process			GO:0060314~regulation of ryanodine-sensitive calcium-release channel activity	GO:0005886~plasma membrane									GO:0005626~insoluble fraction
																	GO:0043085~positive regulation of catalytic activity			GO:0016247~channel regulator activity	IPR017441:Protein kinase, ATP binding site									SM00401:ZnF_GATA
																	GO:0009636~response to toxin			GO:0006793~phosphorus metabolic process	GO:0031410~cytoplasmic vesicle									GO:0005624~membrane fraction
																	GO:0042981~regulation of apoptosis			GO:0006796~phosphate metabolic process	short sequence motif:Antp-type hexapeptide									GO:0009629~response to gravity
																	GO:0010628~positive regulation of gene expression			acetylation	Homeobox									GO:0014073~response to tropane
																	GO:0043067~regulation of programmed cell death			GO:0048878~chemical homeostasis	GO:0042127~regulation of cell proliferation									GO:0042220~response to cocaine
																	GO:0031226~intrinsic to plasma membrane			domain:Protein kinase	GO:0043524~negative regulation of neuron apoptosis									GO:0040008~regulation of growth
																	GO:0010941~regulation of cell death			GO:0015674~di-, tri-valent inorganic cation transport	GO:0009986~cell surface									GO:0030659~cytoplasmic vesicle membrane
																	GO:0051173~positive regulation of nitrogen compound metabolic process			GO:0006612~protein targeting to membrane	nucleotide-binding									GO:0031982~vesicle
																				GO:0006874~cellular calcium ion homeostasis	binding site:ATP									IPR001245:Tyrosine protein kinase
																				GO:0046983~protein dimerization activity	GO:0016023~cytoplasmic membrane-bounded vesicle									GO:0010608~posttranscriptional regulation of gene expression
																				GO:0006812~cation transport	GO:0006915~apoptosis									GO:0004715~non-membrane spanning protein tyrosine kinase activity
																				GO:0055074~calcium ion homeostasis	golgi apparatus									IPR000719:Protein kinase, core
																					GO:0000902~cell morphogenesis									hsa04960:Aldosterone-regulated sodium reabsorption
																					DNA-binding region:Homeobox									GO:0060314~regulation of ryanodine-sensitive calcium-release channel activity
																					IPR002290:Serine/threonine protein kinase									GO:0012506~vesicle membrane
																					GO:0012501~programmed cell death
																					IPR001827:Homeobox protein, antennapedia type, conserved site
																					GO:0031982~vesicle
																					GO:0014070~response to organic cyclic substance
																					GO:0030136~clathrin-coated vesicle
																					differentiation
																					IPR017995:Homeobox protein, antennapedia type
																					GO:0012505~endomembrane system
																					transferase
																					GO:0008219~cell death
																					IPR012287:Homeodomain-related
																					GO:0016265~death
																					hsa04142:Lysosome
																					GO:0031175~neuron projection development
																					GO:0031012~extracellular matrix
																					GO:0003924~GTPase activity
																					nucleotide phosphate-binding region:ATP
																					laminin egf-like domain
																					disease mutation
																					extracellular matrix
																					GO:0008284~positive regulation of cell proliferation
																					GO:0009967~positive regulation of signal transduction
																					GO:0005624~membrane fraction
																					GO:0007389~pattern specification process
																					synapse
																					Synaptosome
																					neuropathy
																					GO:0048812~neuron projection morphogenesis
																					GO:0044431~Golgi apparatus part
																					GO:0007568~aging
																					GO:0048858~cell projection morphogenesis
																					GO:0032403~protein complex binding
																					GO:0032989~cellular component morphogenesis
																					GO:0031226~intrinsic to plasma membrane
																					GO:0030030~cell projection organization
																					IPR017970:Homeobox, conserved site
																					GO:0034450~ubiquitin-ubiquitin ligase activity
																					GO:0007409~axonogenesis
																					GO:0035270~endocrine system development
																					GO:0070482~response to oxygen levels
																					IPR001356:Homeobox
																					GO:0006468~protein amino acid phosphorylation
																					GO:0005626~insoluble fraction
																					GO:0003002~regionalization
																					GO:0043067~regulation of programmed cell death
																					GO:0032990~cell part morphogenesis
																					GO:0010941~regulation of cell death
																					GO:0030424~axon
																					GO:0030135~coated vesicle
																					IPR013838:Beta tubulin, autoregulation binding site
																					SM00220:S_TKc
																					GO:0019904~protein domain specific binding
																					atp-binding
																					GO:0000302~response to reactive oxygen species
																					GO:0005578~proteinaceous extracellular matrix
																					domain:U-box
																					GO:0021700~developmental maturation
																					GO:0048667~cell morphogenesis involved in neuron differentiation
																					GO:0010647~positive regulation of cell communication
																					GO:0048168~regulation of neuronal synaptic plasticity
																					domain:Laminin EGF-like 3
																					GO:0005887~integral to plasma membrane
All the functions are enriched at p-value <= 0.01																					GO:0042981~regulation of apoptosis
Red color of the tab of miR denotes up-regulated miR whereas blue color denotes down-regulated miR																					GO:0010038~response to metal ion
																					calmodulin-binding
																					GO:0017076~purine nucleotide binding
																					GO:0021536~diencephalon development
																					GO:0000904~cell morphogenesis involved in differentiation
