# Supplementary material for: Differential miRNA Expression in Cells and Matrix Vesicles in Vascular Smooth Muscle Cells from Rats with Kidney Disease
Source: PLoS One. 2015 Jun 26;10(6):e0131589. doi: 10.1371/journal.pone.0131589 (PMC4482652; doi:10.1371/journal.pone.0131589)
Supplement: S3 Table — David was deployed to obtain enriched functions for the genes. All the functions/pathways are enriched at p-value < = 0.01 and FDR = 5%. (XLSX) [file pone.0131589.s004.xlsx]

## Sheet: David_out_main
Enriched Functions	Significance of the Function
GO:0005886~plasma membrane	25.9086
GO:0007242~intracellular signaling cascade	21.1037
GO:0044459~plasma membrane part	19.8705
GO:0009898~internal side of plasma membrane	12.1766
IPR017441:Protein kinase, ATP binding site	12.1172
GO:0019904~protein domain specific binding	10.8439
IPR000719:Protein kinase, core	10.2963
growth factor receptor	10.0004
phosphoprotein	9.86322
nucleotide-binding	9.37159
prenylation	9.30974
IPR008271:Serine/threonine protein kinase, active site	9.15285
rno04010:MAPK signaling pathway	8.92927
transferase	8.45682
GO:0043005~neuron projection	8.29862
lipoprotein	8.1795
GO:0042995~cell projection	8.01062
serine/threonine-protein kinase	7.19364
kinase	7.1902
alternative splicing	6.65247
